# Supplementary material for: Precise Epigenetic Analysis Using Targeted Bisulfite Genomic Sequencing Distinguishes FSHD1, FSHD2, and Healthy Subjects
Source: Diagnostics (Basel). 2021 Aug 13;11(8):1469. doi: 10.3390/diagnostics11081469 (PMC8393475; doi:10.3390/diagnostics11081469)
Supplement: Supplementary file 1 [file diagnostics-11-01469-s001.zip]

Archive with 1 entries (1 files):
- diagnostics-1308497-supplementary.pdf
